# Supplementary material for: Spermidine Induces Expression of Stress Associated Proteins (SAPs) Genes and Protects Rice Seed from Heat Stress-Induced Damage during Grain-Filling
Source: Antioxidants (Basel). 2021 Sep 28;10(10):1544. doi: 10.3390/antiox10101544 (PMC8533277; doi:10.3390/antiox10101544)
Supplement: Supplementary file 1 [file antioxidants-10-01544-s001.zip]

Archive with 1 entries (1 files):
- antioxidants-1373250-supplementary.pdf
